# Supplementary material for: Pharmacotherapeutic Considerations in the Treatment of Nontuberculous Mycobacterial Infections: A Primer for Clinicians
Source: Open Forum Infect Dis. 2024 Mar 15;11(4):ofae128. doi: 10.1093/ofid/ofae128 (PMC10977864; doi:10.1093/ofid/ofae128)
Supplement: ofae128_Supplementary_Data [file ofae128_supplementary_data.zip]

Archive with 3 entries (3 files):
- Cimino NTM OFID Supplemental Figure 1.docx
- Cimino NTM OFID Supplemental Figure 2.docx
- Cimino NTM OFID Supplemental Table 1.docx
